# Supplementary material for: Effect of 2-Cys Peroxiredoxins Inhibition on Redox Modifications of Bull Sperm Proteins
Source: Int J Mol Sci. 2021 Nov 28;22(23):12888. doi: 10.3390/ijms222312888 (PMC8657687; doi:10.3390/ijms222312888)
Supplement: Supplementary file 1 [file ijms-22-12888-s001.zip]

Archive with 1 entries (1 files):
- ijms-1456279-SI.pdf
